# Supplementary material for: Vitamin C intake potentially lowers total cholesterol to improve endothelial function in diabetic patients at increased risk of cardiovascular disease: A systematic review of randomized controlled trials
Source: Front Nutr. 2022 Oct 31;9:1011002. doi: 10.3389/fnut.2022.1011002 (PMC9659906; doi:10.3389/fnut.2022.1011002)
Supplement: Supplementary file 2 — Downs and Black checklist. [file Table_2.XLSX]

## Sheet: Sheet1
Author	Domain	Anderson 2006	Chen 2005	Darko 2002	Davison 2008	Elluli 2015	Afkham-Ardekani 2007	Ginter 1978	Gutierrez	Klein 1995	Lu 2005	Masson 2016	Masson 2018	Morel 2003	Song 2009	Mozloon 2011	Mozloon 2013	Mayer-Davis 1997	Mcauliffe 1998	Tousoulis 2003	Upritchard 2000	Paolisso 1995	Mullan 2002	Mullan 2004
REPORTING BIAS	1	1	1	1	1	1	1	1	1	1	1	1	1	1	1	1	1	1	1	1	1	1	1	1
	2	1	1	1	1	1	1	1	1	1	1	1	1	1	1	1	1	1	1	1	1	1	1	1
	3	1	1	1	1	1	1	0	1	1	1	1	1	1	1	1	1	1	1	1	1	1	1	1
	4	1	1	1	1	1	1	1	1	1	1	1	1	1	1	1	1	0	1	1	1	1	1	1
	5	1	1	0	0	0	0	0	0	0	1	1	1	0	1	0	0	0	0	0	0	0	0	0
	6	1	1	1	1	1	1	1	1	1	1	1	1	1	1	1	1	0	1	1	1	1	1	1
	7	1	1	1	1	1	1	1	1	1	1	1	1	1	1	1	1	1	1	1	1	1	1	1
	8	0	0	0	0	0	0	0	0	0	0	0	0	0	0	0	0	0	0	0	0	0	0	0
	9	1	1	1	1	1	1	0	1	1	1	1	1	1	1	1	1	0	1	1	1	1	1	1
	10	1	1	0	0	1	0	0	0	0	1	1	1	1	1	1	1	1	1	1	1	1	1	1
	Score	9	9	7	7	8	8	5	7	7	9	9	9	8	9	8	8	5	8	8	8	8	8	8
EXTERNAL VALIDITY	11	0	1	1	1	1	1	1	1	1	1	1	1	1	1	1	1	1	1	1	1	1	1	1
	12	0	0	0	0	1	0	0	1	0	1	1	1	0	1	0	0	0	0	0	0	0	0	0
	13	1	1	1	0	1	1	1		1	1	1	1	0	1	1	1	0	1	1	0	1	1	1
	Score	1	2	2	1	3	2	2	2	2	3	3	3	1	3	2	2	1	2	2	1	2	2	2
	14	1	1	1	0	1	1	1	1	1	1	1	1	0	1	1	1	0	1	1	0	1	1	1
	15	1	1	1	0	1	1	1	1	1	1	1	1	0	1	0	0	0	1	1	0	1	1	1
INTERNAL VALIDITY	16	1	1	1	1	1	1	1	1	1	1	1	1	1	1	1	1	1	1	1	1	1	1	1
	17	1	1	1	1	1	1	1	1	1	1	1	1	1	1	1	1	0	1	1	1	1	1	1
	18	1	1	1	1	1	1	1	1	1	1	1	1	1	1	1	1	1	1	1	1	1	1	1
	19	1	1	1	1	1	1	1	1	1	1	1	1	1	1	1	1	1	1	1	1	1	1	1
	20	1	1	1	1	1	1	1	1	1	1	1	1	1	1	1	1	1	1	1	1	1	1	1
	Score	7	7	7	5	7	7	7	7	7	7	7	7	5	7	6	6	4	7	7	5	7	7	7
	21	0	1	1	1	1	1	1	1	1	1	1	1	1	1	1	1	1	1	1	1	1	1	1
SELECTION BIAS	22	1	1	1	1	1	1	1	1	1	1	1	1	1	1	1	1	1	1	1	1	1	1	1
	23	1	1	1	0	1	1	0	1	1	1	1	1	1	1	1	1	1	1	1	1	1	1	1
	24	1	1	1	0	1	1	0	1	1	1	1	1	0	1	1	1	1	1	1	1	1	1	1
	25	0	0	0	0	1	0	0	0	0	0	0	0	0	0	0	0	0	0	0	0	0	0	0
	26	1	1	1	1	1	1	1	1	1	1	1	1	1	1	1	1	1	1	1	1	1	1	1
	Score	5	6	6	3	6	5	3	5	5	5	5	5	4	5	5	5	5	5	5	5	5	5	5
	Overall score	22	24	22	16	24	22	17	21	21	24	24	24	18	24	21	21	15	22	22	19	22	22	22
